# Supplementary material for: Intramolecular Phosphine-Promoted Knoevenagel Based Redox-Reaction
Source: Molecules. 2022 Jul 29;27(15):4875. doi: 10.3390/molecules27154875 (PMC9370043; doi:10.3390/molecules27154875)
Supplement: Supplementary file 1 [file molecules-27-04875-s001.zip]

Archive with 1 entries (1 files):
- molecules-1787647-supplementary.pdf
